# Supplementary material for: Characterization of Two Gonadal Genes, zar1 and wt1b, in Hermaphroditic Fish Asian Seabass (Lates calcarifer)
Source: Animals (Basel). 2024 Feb 3;14(3):508. doi: 10.3390/ani14030508 (PMC10854929; doi:10.3390/ani14030508)
Supplement: Supplementary file 1 [file animals-14-00508-s001.zip]

Archive with 1 entries (1 files):
- animals-2762924-supplementary.pdf
